# Supplementary material for: Photoelectric H2S Sensing Based on Electrospun Hollow CuO-SnO2 Nanotubes at Room Temperature
Source: Sensors (Basel). 2024 Oct 3;24(19):6420. doi: 10.3390/s24196420 (PMC11479242; doi:10.3390/s24196420)
Supplement: Supplementary file 1 [file sensors-24-06420-s001.zip]

Archive with 1 entries (1 files):
- sensors-3224034-supplementary.pdf
